# Supplementary material for: Myotonometric, Static Plantar Pressure, and Stabilometric Assessment in Children and Adolescents with Idiopathic Scoliosis: A Study Protocol
Source: Life (Basel). 2026 Jan 11;16(1):101. doi: 10.3390/life16010101 (PMC12843051; doi:10.3390/life16010101)
Supplement: Supplementary file 1 [file life-16-00101-s001.zip]

Archive with 1 entries (1 files):
- life-4050234-supplementary.pdf
